# Supplementary material for: Multi-Component Syntheses of Spiro[furan-2,3′-indoline]-3-carboxylate Derivatives Using Ionic Liquid Catalysts
Source: Molecules. 2024 Mar 8;29(6):1223. doi: 10.3390/molecules29061223 (PMC10976190; doi:10.3390/molecules29061223)
Supplement: Supplementary file 1 [file molecules-29-01223-s001.zip]

Archive with 1 entries (1 files):
- molecules-2874567-supplementary.pdf
